# Supplementary material for: Mammalian histones facilitate antimicrobial synergy by disrupting the bacterial proton gradient and chromosome organization
Source: Nat Commun. 2020 Aug 4;11:3888. doi: 10.1038/s41467-020-17699-z (PMC7403156; doi:10.1038/s41467-020-17699-z)
Supplement: Supplementary file 4 — Source Data [file 41467_2020_17699_MOESM4_ESM.xlsx]

## Sheet: Fig. 1C
	Condition	Description	Rep. 1	Rep. 2	Rep. 3	Average
	1	1 uM untreated	123.14	117.073	131.464	123.892
	2	1 uM / H2A-10	398.59	625.42	387.953	470.654
	3	1 mM untreated	115.434	117.057	180.186	137.559
	4	1 mM / H2A-10	120.535	125.484	115.973	120.664
		Df	Sum Sq	Mean Sq	F Value	Pr(>F)
	Condition	3	265630	88543	18.23	0.000619	***
	Residuals	8	38862	4858
	Comparison	Test	Type	p-value
	Condition2-Condition1	ANOVA	One-Way	0.0013134
	Condition3-Condition1	ANOVA	One-Way	0.994733
	Condition4-Condition1	ANOVA	One-Way	0.999929
	Condition3-Condition2	ANOVA	One-Way	0.0017102
	Condition4-Condition2	ANOVA	One-Way	0.0012352
	Condition4-Condition3	ANOVA	One-Way	0.990202

## Sheet: Fig. 1E
	Condition	Description	Rep. 1	Rep. 2	Rep. 3	Average
	1	Untreated	55.5855	57.5752	81.3393	64.8333
	2	H2A	43.7068	86.9318	89.9902	73.5429
	3	Kan	212.427	141.918	92.1876	148.844
	4	H2A + Kan	202.415	209.997	413.026	275.146
	5	LL-37	6397.07	6626.98	7876.19	6966.75
	6	H2A + LL-37	7067.37	7960.64	8532.99	7853.67
		Df	Sum Sq	Mean Sq	F Value	Pr(>F)
	Condition	5	212654445	42530889	213	2.76e-11	***
	Residuals	12	2395861	199655
	Comparison	Test	Type	p-value
	Condition2-Condition1	ANOVA	One-Way	1
	Condition3-Condition1	ANOVA	One-Way	0.999885
	Condition4-Condition1	ANOVA	One-Way	0.990822
	Condition5-Condition1	ANOVA	One-Way	0
	Condition6-Condition1	ANOVA	One-Way	0
	Condition3-Condition2	ANOVA	One-Way	0.999933
	Condition4-Condition2	ANOVA	One-Way	0.992422
	Condition5-Condition2	ANOVA	One-Way	0
	Condition6-Condition2	ANOVA	One-Way	0
	Condition4-Condition3	ANOVA	One-Way	0.999159
	Condition5-Condition3	ANOVA	One-Way	0
	Condition6-Condition3	ANOVA	One-Way	0
	Condition5-Condition4	ANOVA	One-Way	0
	Condition6-Condition4	ANOVA	One-Way	0
	Condition6-Condition5	ANOVA	One-Way	0.219809

## Sheet: Fig. 1G
	Condition	Description	Rep. 1	Rep. 2	Rep. 3	Rep. 4	Rep. 5	Average
	1	Untreated	1.68e+06	2560000	2160000	2.04e+06	2.08e+06	2104000
	2	H2A	1.96e+06	1200000	1.64e+06	1.44e+06	2.08e+06	1664000
	3	LL-37	1.48e+06	1.64e+06	2440000			1.85333e+06
	4	H2A + LL-37	280000	440000	680000			466667
		Df	Sum Sq	Mean Sq	F Value	Pr(>F)
	Condition	3	5334000000000	1778000000000	13.92	0.000326	***
	Residuals	12	1532000000000	127700000000
	Comparison	Test	Type	p-value
	Condition2-Condition1	ANOVA	One-Way	0.260471
	Condition3-Condition1	ANOVA	One-Way	0.773631
	Condition4-Condition1	ANOVA	One-Way	0.0002081
	Condition3-Condition2	ANOVA	One-Way	0.885044
	Condition4-Condition2	ANOVA	One-Way	0.0030163
	Condition4-Condition3	ANOVA	One-Way	0.0022887

## Sheet: Fig. 2B - E. coli
	Condition	Description	Rep. 1	Rep. 2	Rep. 3	Average
	1	Control + AF-H2A	167.507	160.345	139.953	155.935
	2	Cam + AF-H2A	187.891	155.865	156.764	166.84
	3	Kan + AF-H2A	146.064	135.335	180.53	153.977
	4	LL-37 + AF-H2A	278.957	250.658	197.087	242.234
	5	PMB + AF-H2A	484.335	457.704	458.013	466.684
		Df	Sum Sq	Mean Sq	F Value	Pr(>F)
	Condition	4	213507	53377	87.3	9.8e-08	***
	Residuals	10	6114	611
	Comparison	Test	Type	p-value
	Condition2-Condition1	ANOVA	One-Way	0.980766
	Condition3-Condition1	ANOVA	One-Way	0.999976
	Condition4-Condition1	ANOVA	One-Way	0.0110167
	Condition5-Condition1	ANOVA	One-Way	2e-07
	Condition3-Condition2	ANOVA	One-Way	0.965264
	Condition4-Condition2	ANOVA	One-Way	0.0251421
	Condition5-Condition2	ANOVA	One-Way	3e-07
	Condition4-Condition3	ANOVA	One-Way	0.0095236
	Condition5-Condition3	ANOVA	One-Way	2e-07
	Condition5-Condition4	ANOVA	One-Way	4.6e-06

## Sheet: Fig. 2B - S. aureus
	Condition	Description	Rep. 1	Rep. 2	Rep. 3	Average
	1	Control + AF-H2A	2419.31	2508.07	2627.37	2518.25
	2	LL-37 + AF-H2A	4352.25	4068.96	4575.3	4332.17
	t = -11.45	df = 2.6582
	Comparison	Test	Type	p-value
	Condition2-Condition1	Welch Two Sample t-test	two-tailed	0.002457

## Sheet: Fig. 2D
	Condition	Description	Rep. 1	Rep. 2	Rep. 3	Average
	1	1 uM MgSO4 + AF-H2A	554.231	536.702	556.255	549.063
	2	1 mM MgSO4 + AF-H2A	92.287	54.8462	43.6506	63.5946
	t = 30.413	df = 2.6908
	Comparison	Test	Type	p-value
	Condition2-Condition1	Welch Two Sample t-test	one-tailed	8.566e-05

## Sheet: Fig. 3B - E. coli
	Condition	Description	Rep. 1	Rep. 2	Rep. 3	Average
	1	Control	187.559	191.499	189.905	189.654
	2	5-FAM-LL-37	716.506	490.221	904.701	703.809
	3	5-FAM-LL-37 + H2A	3872.73	4063.81	2943.5	3626.68
		Df	Sum Sq	Mean Sq	F Value	Pr(>F)
	Condition	2	20620670	10310335	76.89	5.29e-05	***
	Residuals	6	804499	134083
	Comparison	Test	Type	p-value
	Condition2-Condition1	ANOVA	One-Way	0.273445
	Condition3-Condition1	ANOVA	One-Way	6.42e-05
	Condition3-Condition2	ANOVA	One-Way	0.0001623

## Sheet: Fig. 3B - S. aureus
	Condition	Description	Rep. 1	Rep. 2	Rep. 3	Average
	1	Control	1833.68	1156.51	1875.04	1621.74
	2	5-FAM-LL-37	4697.6	5067.45	5031.22	4932.09
	3	5-FAM-LL-37 + H2A	9676.65	7557.03	8355.5	8529.73
		Df	Sum Sq	Mean Sq	F Value	Pr(>F)
	Condition	2	71621653	35810827	79.56	4.8e-05	***
	Residuals	6	2700579	450097
	Comparison	Test	Type	p-value
	Condition2-Condition1	ANOVA	One-Way	0.0022514
	Condition3-Condition1	ANOVA	One-Way	3.75e-05
	Condition3-Condition2	ANOVA	One-Way	0.0014532

## Sheet: Fig. 3D
	Condition	Description	Rep. 1	Rep. 2	Rep. 3	Rep. 4	Rep. 5	Rep. 6	Average
	1	H2A	4.49133	-0.307615	-0.928728	2.01783	0.777043	-1.2119	0.806328
	2	LL-37	3.66364	6.2632	5.29109	3.30384	7.6226	5.57618	5.28676
	3	H2A + LL-37	6.07277	8.08955	10.5443	18.6145	22.2587	9.73443	12.5524
	4	PMB	2.46121	4.00792	-0.0218059				2.14911
	5	H2A + PMB	17.6747	8.46374	8.68595				11.6081
		Df	Sum Sq	Mean Sq	F Value	Pr(>F)
	Condition	4	557.9	139.46	8.695	0.000364	***
	Residuals	19	304.8	16.04
	Comparison	Test	Type	p-value
	Condition2-Condition1	ANOVA	One-Way	0.332339
	Condition3-Condition1	ANOVA	One-Way	0.0005671
	Condition4-Condition1	ANOVA	One-Way	0.98883
	Condition5-Condition1	ANOVA	One-Way	0.0091114
	Condition3-Condition2	ANOVA	One-Way	0.037989
	Condition4-Condition2	ANOVA	One-Way	0.800371
	Condition5-Condition2	ANOVA	One-Way	0.210539
	Condition4-Condition3	ANOVA	One-Way	0.0123604
	Condition5-Condition3	ANOVA	One-Way	0.997092
	Condition5-Condition4	ANOVA	One-Way	0.0628571

## Sheet: Fig. 4B
	Condition	Description	Rep. 1	Rep. 2	Rep. 3	Average		Condition	Description	Rep. 1	Rep. 2	Rep. 3	Average
	1	H2A - 0 minutes	10037.1	8510.89	10081.2	9543.05		1	LL-37 - 0 minutes	3434.93	2967.04	3270.64	3224.2
	2	H2A - 30 minutes	11318.3	10373.1	11149.4	10946.9		2	LL-37 - 30 minutes	4374.12	3961.37	4643.84	4326.44
	3	H2A - 60 minutes	10544	11779.2	10090.7	10804.6		3	LL-37 - 60 minutes	4397.93	4640.16	4183.98	4407.36
	4	LL-37 - 0 minutes	3434.93	2967.04	3270.64	3224.2
	5	LL-37 - 30 minutes	4374.12	3961.37	4643.84	4326.44			Df	Sum Sq	Mean Sq	F Value	Pr(>F)
	6	LL-37 - 60 minutes	4397.93	4640.16	4183.98	4407.36		Condition	2	2621333	1310667	17.35	0.0032	**
	7	H2A + LL-37 - 0 minutes	609.181	3629.72	738.273	1659.06		Residuals	6	453165	75528
	8	H2A + LL-37 - 30 minutes	458.625	2673.62	2169.22	1767.16
	9	H2A + LL-37 - 60 minutes	567.137	1123.26	1820.53	1170.31		Comparison	Test	Type	p-value
								Condition2-Condition1	ANOVA	One-Way	0.0064095
		Df	Sum Sq	Mean Sq	F Value	Pr(>F)		Condition3-Condition1	ANOVA	One-Way	0.0045174
	Condition	2	380294187	190147093	255.311	6.15e-14	***	Condition3-Condition2	ANOVA	One-Way	0.931626
	Time	2	3697755	1848877	2.482	0.112
	Condition:Time	4	3113037	778259	1.045	0.412
	Residuals	18	13405806	744767
	Comparison	Test	Type	p-value
	Condition
	H2A-Both	ANOVA	Two-Way	0
	LL-37-Both	ANOVA	Two-Way	3.01e-05
	LL-37-H2A	ANOVA	Two-Way	0
	Time
	30 minutes-60 minutes	ANOVA	Two-Way	0.853108
	0 minutes-60 minutes	ANOVA	Two-Way	0.270105
	0 minutes-30 minutes	ANOVA	Two-Way	0.109319
	Condition:Time
	H:sixty-B:sixty	ANOVA	Two-Way	0		H = H2A
	L:sixty-B:sixty	ANOVA	Two-Way	0.0054381		L = LL-37
	B:thirty-B:sixty	ANOVA	Two-Way	0.993302		B = Both (H2A + LL-37)
	H:thirty-B:sixty	ANOVA	Two-Way	0
	L:thirty-B:sixty	ANOVA	Two-Way	0.0068997
	B:zero-B:sixty	ANOVA	Two-Way	0.998262
	H:zero-B:sixty	ANOVA	Two-Way	0
	L:zero-B:sixty	ANOVA	Two-Way	0.149564
	L:sixty-H:sixty	ANOVA	Two-Way	1.2e-06
	B:thirty-H:sixty	ANOVA	Two-Way	0
	H:thirty-H:sixty	ANOVA	Two-Way	1
	L:thirty-H:sixty	ANOVA	Two-Way	1e-06
	B:zero-H:sixty	ANOVA	Two-Way	0
	H:zero-H:sixty	ANOVA	Two-Way	0.68751
	L:zero-H:sixty	ANOVA	Two-Way	1e-07
	B:thirty-L:sixty	ANOVA	Two-Way	0.0308956
	H:thirty-L:sixty	ANOVA	Two-Way	8e-07
	L:thirty-L:sixty	ANOVA	Two-Way	1
	B:zero-L:sixty	ANOVA	Two-Way	0.0226729
	H:zero-L:sixty	ANOVA	Two-Way	2.58e-05
	L:zero-L:sixty	ANOVA	Two-Way	0.751004
	H:thirty-B:thirty	ANOVA	Two-Way	0
	L:thirty-B:thirty	ANOVA	Two-Way	0.0388462
	B:zero-B:thirty	ANOVA	Two-Way	1
	H:zero-B:thirty	ANOVA	Two-Way	1e-07
	L:zero-B:thirty	ANOVA	Two-Way	0.521226
	L:thirty-H:thirty	ANOVA	Two-Way	7e-07
	B:zero-H:thirty	ANOVA	Two-Way	0
	H:zero-H:thirty	ANOVA	Two-Way	0.566334
	L:zero-H:thirty	ANOVA	Two-Way	1e-07
	B:zero-L:thirty	ANOVA	Two-Way	0.0285927
	H:zero-L:thirty	ANOVA	Two-Way	2.09e-05
	L:zero-L:thirty	ANOVA	Two-Way	0.811193
	H:zero-B:zero	ANOVA	Two-Way	0
	L:zero-B:zero	ANOVA	Two-Way	0.433049
	L:zero-H:zero	ANOVA	Two-Way	1.4e-06

[truncated: 21 more sheets: Fig. 4C, Fig. 4D, Fig. 4E, Fig. 4F, Fig. 5B, Fig. 5C, Fig. 6A, Fig. 6B, Fig. 6C, Supp. Fig. 1A - E. coli, Supp. Fig. 1A - S. aureus, Supp. Fig. 1F, Supp. Fig. 1G, Supp. Fig. 1H, Supp. Fig. 2C, Supp. Fig. 2E, Supp. Fig. 2F, Supp. Fig. 2G, Supp. Fig. 3A, Supp. Fig. 4A - CFP …]
